# Supplementary material for: Effect of two weeks of training cessation on concentric and eccentric knee muscle strength in highly trained sprinters
Source: PLoS One. 2023 Jul 7;18(7):e0288344. doi: 10.1371/journal.pone.0288344 (PMC10328257; doi:10.1371/journal.pone.0288344)
Supplement: S1 Data set — (XLSX) [file pone.0288344.s001.xlsx]

## Sheet: Sheet1
Subject	Isokinetic knee extension strength (Nm)						Isokinetic knee flexion strength (Nm)						Nordic hamstring strength (Nm)
	Concentric at 60deg/s		Concentric at 300deg/s		Eccentric at 60deg/s		Concentric at 60deg/s		Concentric at 300deg/s		Eccentric at 60deg/s		Left leg		Right leg
	PRE	POST	PRE	POST	PRE	POST	PRE	POST	PRE	POST	PRE	POST	PRE	POST	PRE	POST
1	101.749	99.4187	62.5467	58.938	105.753	86.124	76.1205	71.6875	47.3707	45.9375	76.5236	64.2813	90.3882	78.4557	99.5003	90.0148
2	124.588	126.039	77.6011	78.8735	174.681	160.31	102.162	105.328	62.0893	60.5469	127.483	115.516	108.091	98.4596	116.137	110.792
3	122.958	128.984	70.5973	67.4375	195.688	164.875	101.94	106.188	54.2417	52.1406	119.169	104.125	112.632	90.2135	105.078	93.8992
4	121.688	112.242	74.9862	67.2486	131.803	110.182	100.309	98.4687	58.2245	50.8438	88.6673	69.3906	97.4901	97.7986	94.3423	95.314
5	110.068	120	86.0961	73.5682	102.385	82.4908	77.4082	80.3594	63.7011	64	80.0274	66.7188	120.071	103.387	116.345	100.761
6	110.871	106.672	58.3277	55.2031	134.514	104.328	85.3806	92.1875	45.5476	46.7031	115.864	92.0469	106.496	96.5944	100.818	94.8365
7	153.176	147.328	91.9503	93.4844	172.102	138.453	131.477	125	77.9392	80.4219	137.724	113.984	131.027	121.352	122.451	121.192
8	120.516	117.719	68.5156	65.1562	146.516	130.422	105	114.656	62.1719	57.5	110.828	99.375	119.152	101.198	110.34	94.7724
9	133.653	119.938	93.9393	83.7344	141.082	101.938	115.054	103.891	75.2345	66.5	123.49	91.0313	135.6	110.953	129.431	96.8076
10	108.878	103.734	66.2251	63.625	85.0625	74.9908	78.6613	78.0313	48.1781	46.7344	83.3183	72.3281	80.768	80.536	93.751	94.206
11	109.944	112.094	70.5744	63.6719	131.469	120.683	63.6591	68.625	44.7424	40.7188	89.1563	80.4531	96.516	88.261	102.014	87.4668
12	90.585	94.2813	60.3239	56.7031	94.4376	76.25	64.3386	71.0937	41.927	37.1406	70.2046	56.4375	93.6927	91.8729	81.2509	84.0793
13	102.589	111.25	59.4729	55.6563	114.519	116.188	82.7858	82	48.5258	41.3594	104.03	105.656	121.992	111.122	102.968	97.8262
